# Supplementary material for: Label-Free Quantitative Acetylome Analysis Reveals Toxoplasma gondii Genotype-Specific Acetylomic Signatures
Source: Microorganisms. 2019 Oct 30;7(11):510. doi: 10.3390/microorganisms7110510 (PMC6921067; doi:10.3390/microorganisms7110510)
Supplement: Supplementary file 1 [file microorganisms-07-00510-s001.zip]

Archive with 14 entries (13 files):
- microorganisms-615490-SI/
- microorganisms-615490-SI/Figure S1.tif
- microorganisms-615490-SI/Figure S2.tif
- microorganisms-615490-SI/Figure S3.jpg
- microorganisms-615490-SI/Figure S4.tif
- microorganisms-615490-SI/Figure S5.jpg
- microorganisms-615490-SI/Figure S6.tif
- microorganisms-615490-SI/Table S1.xls
- microorganisms-615490-SI/Table S2.xls
- microorganisms-615490-SI/Table S3.xls
- microorganisms-615490-SI/Table S4.xls
- microorganisms-615490-SI/Table S5.xls
- microorganisms-615490-SI/Table S6.xls
- microorganisms-615490-SI/Table S7.xlsx
