# Supplementary material for: Label-Free Quantitative Acetylome Analysis Reveals Toxoplasma gondii Genotype-Specific Acetylomic Signatures
Source: Microorganisms. 2019 Oct 30;7(11):510. doi: 10.3390/microorganisms7110510 (PMC6921067; doi:10.3390/microorganisms7110510)
Supplement: Supplementary file 1 [file microorganisms-07-00510-s001.zip › microorganisms-615490-SI/Table S1.xls]

## Sheet: Sheet1
Protein_ID
TGME49_222850
TGME49_223040
TGME49_250730
TGME49_321500
TGME49_311830
TGME49_224900
TGME49_309810
TGME49_267400
TGME49_246800
TGME49_267140
TGME49_290670
TGME49_311240
TGME49_290950
TGME49_224850
TGME49_227870
TGME49_234550
TGME49_201680
TGME49_227948
TGME49_288680
TGME49_263090
TGME49_233450
TGME49_312630
TGME49_207840
TGME49_251550
TGME49_264080
TGME49_214930
TGME49_293870
TGME49_262620
TGME49_245460
TGME49_294620
TGME49_275690
TGME49_231850
TGME49_229930
TGME49_249900
TGME49_270650
TGME49_265530
TGME49_261950
TGME49_257090
TGME49_309950
TGME49_253430
TGME49_237010
TGME49_319920
TGME49_261250
TGME49_300200
TGME49_239530
TGME49_306540
TGME49_308840
TGME49_234420
TGME49_311310
TGME49_205440
TGME49_229030
TGME49_295125
TGME49_304990
TGME49_208200
TGME49_254440
TGME49_242290
TGME49_206470
TGME49_257040
TGME49_232660
TGME49_278990
TGME49_217050
TGME49_234190
TGME49_232350
TGME49_205470
TGME49_299050
TGME49_243800
TGME49_287500
TGME49_234610
TGME49_249390
TGME49_310640
TGME49_204130
TGME49_291890
TGME49_275650
TGME49_230410
TGME49_245450
TGME49_260170
TGME49_263870
TGME49_309210
TGME49_318410
TGME49_318230
TGME49_249780
TGME49_267420
TGME49_219690
TGME49_314820
TGME49_257440
TGME49_262380
TGME49_229480
TGME49_218810
TGME49_305160
TGME49_251870
TGME49_270910
TGME49_239260
TGME49_269885
TGME49_207390
TGME49_314410
TGME49_210690
TGME49_313410
TGME49_235470
TGME49_258170
TGME49_213350
TGME49_200385
TGME49_258580
TGME49_306330
TGME49_277270
TGME49_207440
TGME49_297810
TGME49_309752
TGME49_226970
TGME49_235420
TGME49_213280
TGME49_270510
TGME49_211680
TGME49_312650
TGME49_223540
TGME49_232410
TGME49_209260
TGME49_271820
TGME49_293340
TGME49_251880
TGME49_224070
TGME49_214770
TGME49_268370
TGME49_226590
TGME49_315770
TGME49_202810
TGME49_204530
TGME49_295350
TGME49_219550
TGME49_227280
TGME49_268200
TGME49_288685
TGME49_283780
TGME49_310790
TGME49_226090
TGME49_283850
TGME49_261780
TGME49_320050
TGME49_269950
TGME49_264640
TGME49_251810
TGME49_201780
TGME49_284540
TGME49_238070
TGME49_313070
TGME49_227360
TGME49_259010
TGME49_316400
TGME49_291680
TGME49_257680
TGME49_280490
TGME49_251760
TGME49_268830
TGME49_250710
TGME49_310430
TGME49_258210
TGME49_310490
TGME49_314400
TGME49_240600
TGME49_215470
TGME49_232230
TGME49_292920
TGME49_285860
TGME49_214470
TGME49_268950
TGME49_311410
TGME49_255910
TGME49_310720
TGME49_205010
TGME49_266640
TGME49_208450
TGME49_278050
TGME49_287180
TGME49_217740
TGME49_234280
TGME49_269190
TGME49_289210
TGME49_271810
TGME49_216060
TGME49_215350
TGME49_216260
TGME49_259240
TGME49_313230
TGME49_209850
TGME49_251690
TGME49_237560
TGME49_229360
TGME49_214790
TGME49_251930
TGME49_229010
TGME49_289600
TGME49_258150
TGME49_267330
TGME49_230420
TGME49_205710
TGME49_294200
TGME49_218820
TGME49_247700
TGME49_215590
TGME49_210408
TGME49_253700
TGME49_286750
TGME49_268890
TGME49_279400
TGME49_209030
TGME49_209280
TGME49_289690
TGME49_231910
TGME49_228490
TGME49_290200
TGME49_210790
TGME49_214940
TGME49_216450
TGME49_243440
TGME49_235880
TGME49_232440
TGME49_217890
TGME49_211290
TGME49_231640
TGME49_261580
TGME49_252220
TGME49_225080
TGME49_315320
TGME49_319560
TGME49_275490
TGME49_242270
TGME49_288830
TGME49_250770
TGME49_270320
TGME49_234450
TGME49_236040
TGME49_258950
TGME49_248250
TGME49_263580
TGME49_279330
TGME49_202830
TGME49_247770
TGME49_305860
TGME49_316330
TGME49_234900
TGME49_310150
TGME49_209910
TGME49_319730
TGME49_201180
TGME49_256760
TGME49_273905
TGME49_254555
TGME49_224520
TGME49_248600
TGME49_273490
TGME49_219850
TGME49_203310
TGME49_267480
TGME49_300140
TGME49_226730
TGME49_207640
TGME49_251680
TGME49_313640
TGME49_253170
TGME49_230520
TGME49_239820
TGME49_310700
TGME49_221510
TGME49_219750
TGME49_263520
TGME49_224260
TGME49_283878
TGME49_231630
TGME49_249180
TGME49_267725
TGME49_289650
TGME49_222380
TGME49_223410
TGME49_256990
TGME49_206610
TGME49_235540
TGME49_315610
TGME49_297970
TGME49_290290
TGME49_260540
TGME49_270550
TGME49_315958
TGME49_234510
TGME49_224350
TGME49_232610
TGME49_249990
TGME49_320040
TGME49_244560
TGME49_208030
TGME49_225050
TGME49_219310
TGME49_304760
TGME49_211030
TGME49_228190
TGME49_236210
TGME49_288380
TGME49_228360
TGME49_308970
TGME49_289830
TGME49_243950
TGME49_290880
TGME49_215430
TGME49_293180
TGME49_278870
TGME49_313010
TGME49_215260
TGME49_244110
TGME49_232280
TGME49_233100
TGME49_208430
TGME49_286580
TGME49_263070
TGME49_231210
TGME49_315250
TGME49_268850
TGME49_310300
TGME49_204480
TGME49_216880
TGME49_262690
TGME49_320600
TGME49_221210
TGME49_221380
TGME49_269980
TGME49_245490
TGME49_238250
TGME49_215280
TGME49_257990
TGME49_253820
TGME49_222020
TGME49_232090
TGME49_233480
TGME49_259710
TGME49_226410
TGME49_225870
TGME49_218590
TGME49_288360
TGME49_233460
TGME49_272910
TGME49_223000
TGME49_215460
TGME49_310670
TGME49_293300
TGME49_247510
TGME49_313140
TGME49_273560
TGME49_288460
TGME49_216860
TGME49_258390
TGME49_207620
TGME49_267060
TGME49_213300
TGME49_205340
TGME49_249530
TGME49_209950
TGME49_300000
TGME49_241850
TGME49_205700
TGME49_238010
TGME49_232710
TGME49_286630
TGME49_321520
TGME49_212290
TGME49_239080
TGME49_239100
TGME49_292200
TGME49_219820
TGME49_266060
TGME49_249250
TGME49_305980
TGME49_245620
TGME49_205558
TGME49_216650
TGME49_235160
TGME49_247300
TGME49_261570
TGME49_276930
TGME49_311290
TGME49_226960
TGME49_316310
TGME49_268650
TGME49_253730
TGME49_297140
TGME49_289530
TGME49_273460
TGME49_230060
TGME49_231410
TGME49_293630
TGME49_284560
TGME49_256770
TGME49_244200
TGME49_229250
TGME49_202680
TGME49_216930
TGME49_263530
TGME49_288500
TGME49_300260
TGME49_217460
TGME49_260440
TGME49_233140
TGME49_310030
TGME49_218358
TGME49_243580
TGME49_228170
TGME49_318330
TGME49_256840
TGME49_247250
TGME49_306650
TGME49_291930
TGME49_225000
TGME49_289680
TGME49_248480
TGME49_242070
TGME49_221320
TGME49_288650
TGME49_313270
TGME49_291960
TGME49_214950
TGME49_273090
TGME49_233930
TGME49_318310
TGME49_247550
TGME49_304770
TGME49_235970
TGME49_263300
TGME49_239490
TGME49_230450
TGME49_257740
TGME49_290660
TGME49_306060
TGME49_248340
TGME49_200250
TGME49_297160
TGME49_245670
TGME49_204400
TGME49_297060
TGME49_240640
TGME49_261460
TGME49_228080
TGME49_267580
TGME49_288530
TGME49_297070
TGME49_294800
TGME49_227620
TGME49_226910
TGME49_318160
TGME49_229990
TGME49_265450
TGME49_213670
TGME49_263130
TGME49_311720
TGME49_273760
TGME49_251780
TGME49_209600
TGME49_292080
TGME49_232250
TGME49_316250
TGME49_221470
TGME49_232540
