# Supplementary material for: Label-Free Quantitative Acetylome Analysis Reveals Toxoplasma gondii Genotype-Specific Acetylomic Signatures
Source: Microorganisms. 2019 Oct 30;7(11):510. doi: 10.3390/microorganisms7110510 (PMC6921067; doi:10.3390/microorganisms7110510)
Supplement: Supplementary file 1 [file microorganisms-07-00510-s001.zip › microorganisms-615490-SI/Table S2.xls]

## Sheet: Sheet1
Protein_ID
TGME49_310490
TGME49_236210
TGME49_247700
TGME49_230060
TGME49_224350
TGME49_252220
TGME49_270510
TGME49_219250
TGME49_211030
TGME49_205340
TGME49_251550
TGME49_258170
TGME49_234450
TGME49_233100
TGME49_229250
TGME49_263090
TGME49_258950
TGME49_225000
TGME49_288360
TGME49_234900
TGME49_205558
TGME49_316310
TGME49_244110
TGME49_305340
TGME49_316400
TGME49_311720
TGME49_254440
TGME49_228190
TGME49_258240
TGME49_209950
TGME49_211680
TGME49_202680
TGME49_251780
TGME49_216650
TGME49_310030
TGME49_250730
TGME49_248250
TGME49_209030
TGME49_218260
TGME49_261950
TGME49_297060
TGME49_316330
TGME49_267330
TGME49_311240
TGME49_250710
TGME49_233460
TGME49_314820
TGME49_290670
TGME49_225470
TGME49_280570
TGME49_227360
TGME49_228490
TGME49_229030
TGME49_217460
TGME49_318330
TGME49_235470
TGME49_263580
TGME49_238250
TGME49_224260
TGME49_251810
TGME49_315490
TGME49_206610
TGME49_233480
TGME49_209850
TGME49_310670
TGME49_223070
TGME49_320050
TGME49_240600
TGME49_300200
TGME49_261250
TGME49_243440
TGME49_284560
TGME49_215590
TGME49_239260
TGME49_258150
TGME49_219690
TGME49_268850
TGME49_205010
TGME49_256770
TGME49_221210
TGME49_300000
TGME49_310790
TGME49_264640
TGME49_230420
TGME49_229480
TGME49_286580
TGME49_227620
TGME49_319920
TGME49_217740
TGME49_313140
TGME49_214940
TGME49_295125
TGME49_295110
TGME49_318160
TGME49_290950
TGME49_211260
TGME49_299070
TGME49_230520
TGME49_315320
TGME49_249900
TGME49_249530
TGME49_214790
TGME49_255260
TGME49_297810
TGME49_218590
TGME49_267480
TGME49_256760
TGME49_288380
TGME49_225050
TGME49_214770
TGME49_270910
TGME49_318230
TGME49_212290
TGME49_204400
TGME49_280490
TGME49_232610
TGME49_220400
TGME49_261570
TGME49_219310
TGME49_251680
TGME49_278050
TGME49_321570
TGME49_290880
TGME49_236040
TGME49_290660
TGME49_209910
TGME49_305160
TGME49_245450
TGME49_261780
TGME49_277270
TGME49_309950
TGME49_288500
TGME49_263530
TGME49_289690
TGME49_300140
TGME49_250770
TGME49_267420
TGME49_206470
TGME49_292920
TGME49_278990
TGME49_288650
TGME49_273760
TGME49_312630
TGME49_258210
TGME49_288460
TGME49_309752
TGME49_249850
TGME49_288800
TGME49_230410
TGME49_218810
TGME49_294800
TGME49_306330
TGME49_260670
TGME49_202390
TGME49_235420
TGME49_244200
TGME49_266060
TGME49_283850
TGME49_263300
TGME49_256990
TGME49_245460
TGME49_205470
TGME49_203310
TGME49_299050
TGME49_215430
TGME49_293180
TGME49_210408
TGME49_306060
TGME49_266640
TGME49_310720
TGME49_232250
TGME49_260440
TGME49_247510
TGME49_293870
TGME49_205700
TGME49_209600
TGME49_263870
TGME49_232350
TGME49_321450
TGME49_229670
TGME49_217050
TGME49_241850
TGME49_214080
TGME49_247550
TGME49_219820
TGME49_216860
TGME49_310080
TGME49_294200
