# Supplementary material for: Label-Free Quantitative Acetylome Analysis Reveals Toxoplasma gondii Genotype-Specific Acetylomic Signatures
Source: Microorganisms. 2019 Oct 30;7(11):510. doi: 10.3390/microorganisms7110510 (PMC6921067; doi:10.3390/microorganisms7110510)
Supplement: Supplementary file 1 [file microorganisms-07-00510-s001.zip › microorganisms-615490-SI/Table S3.xls]

## Sheet: Sheet1
Protein_ID
TGME49_214080
TGME49_278990
TGME49_245450
TGME49_305340
TGME49_251780
TGME49_293870
TGME49_243440
TGME49_233460
TGME49_248340
TGME49_318230
TGME49_235470
TGME49_268850
TGME49_229480
TGME49_263300
TGME49_271935
TGME49_229250
TGME49_239260
TGME49_288380
TGME49_230520
TGME49_295110
TGME49_227620
TGME49_266640
TGME49_312630
TGME49_236040
TGME49_280380
TGME49_235540
TGME49_311720
TGME49_293180
TGME49_309752
TGME49_214790
TGME49_294800
TGME49_205470
TGME49_249530
TGME49_223000
TGME49_202680
TGME49_209950
TGME49_215430
TGME49_205340
TGME49_297810
TGME49_273760
TGME49_211680
TGME49_320050
TGME49_309950
TGME49_292920
TGME49_247550
TGME49_243600
TGME49_290200
TGME49_235420
TGME49_256990
TGME49_232350
TGME49_251810
TGME49_312650
TGME49_240600
TGME49_205700
TGME49_226410
TGME49_244200
TGME49_251550
TGME49_265450
TGME49_283780
TGME49_275650
TGME49_261950
TGME49_243800
TGME49_221210
TGME49_257380
TGME49_258820
TGME49_304770
TGME49_219690
TGME49_258580
TGME49_224260
TGME49_232660
TGME49_263090
TGME49_265530
TGME49_288460
TGME49_232250
TGME49_219820
TGME49_277270
TGME49_250770
TGME49_267420
TGME49_234450
TGME49_261580
TGME49_215280
TGME49_229930
TGME49_319920
TGME49_230410
TGME49_203310
TGME49_256770
TGME49_261240
TGME49_261570
TGME49_209850
TGME49_283850
TGME49_239740
TGME49_217740
TGME49_209600
TGME49_205558
TGME49_209030
TGME49_249850
TGME49_297060
TGME49_305160
TGME49_260820
TGME49_288800
TGME49_249900
TGME49_300000
TGME49_288500
TGME49_209910
TGME49_280490
TGME49_232610
TGME49_300200
TGME49_318330
TGME49_258170
TGME49_320600
TGME49_294200
TGME49_220400
TGME49_288650
TGME49_216860
TGME49_263530
