# Supplementary material for: Label-Free Quantitative Acetylome Analysis Reveals Toxoplasma gondii Genotype-Specific Acetylomic Signatures
Source: Microorganisms. 2019 Oct 30;7(11):510. doi: 10.3390/microorganisms7110510 (PMC6921067; doi:10.3390/microorganisms7110510)
Supplement: Supplementary file 1 [file microorganisms-07-00510-s001.zip › microorganisms-615490-SI/Table S5.xls]

## Sheet: Upregulated
Primary_protein_ID	Description	Ratio	P value
TGME49_315620	vacuolar ATP synthase subunit C	2.21288	0.0470027
TGME49_214940	MIC2-associated protein M2AP	2.33373	0.042775

## Sheet: Downregulated
Primary_protein_ID	Description	Ratio	P value
TGME49_205470	translation elongation factor 2 family protein, putative location	0.442807	0.00882867
TGME49_316330	superoxide dismutase SOD2 location	0.397505	0.000630579
TGME49_232610	histone acetyltransferase subunit nua4 protein location	0.226464	0.0489848
TGME49_263300	eukaryotic porin protein location	0.203492	0.00534675
TGME49_257680	myosin light chain MLC1 location	0.383925	0.0283976
TGME49_205470	translation elongation factor 2 family protein, putative location	0.479519	0.0458633
TGME49_247700	AP2 domain transcription factor AP2XII-4 location	0.305216	0.0232204
TGME49_256990	glycyl-tRNA synthetase location	0.282329	0.0179127
TGME49_251870	histone H2Bb location	0.455329	0.0327296
TGME49_310030	cyclase-associated protein, putative location	0.265754	0.0185608
TGME49_241850	hypothetical protein location	0.47393	0.0159036
TGME49_257090	NAC domain-containing protein location	0.366265	0.0398515
TGME49_230420	sarco/endoplasmic reticulum Ca2+-ATPase location	0.197594	0.00149884
TGME49_278990	phosphate carrier, putative location	0.344028	0.00372011
TGME49_217460	glutaminyl-tRNA synthetase (GlnRS) location	0.272103	0.0176814
TGME49_223140	tRNA binding domain-containing protein location	0.451479	0.0303637
TGME49_230060	acetyltransferase, GNAT family protein location	0.262876	0.0279244
TGME49_273760	heat shock protein HSP70 location	0.462041	0.0228876
TGME49_288650	dense granule protein GRA12 location	0.250195	0.0210232
TGME49_263300	eukaryotic porin protein location	0.198068	0.0293212
TGME49_232660	Hsp70 interacting protein HIP location	0.15243	0.0142945
TGME49_270650	deoxyribose-phosphate aldolase location	0.253169	0.0078372
TGME49_263530	chaperonin, putative location	0.357398	0.0473395
TGME49_288360	tryptophanyl-tRNA synthetase (TrpRS2) location	0.103796	0.0290607
