# Supplementary material for: Label-Free Quantitative Acetylome Analysis Reveals Toxoplasma gondii Genotype-Specific Acetylomic Signatures
Source: Microorganisms. 2019 Oct 30;7(11):510. doi: 10.3390/microorganisms7110510 (PMC6921067; doi:10.3390/microorganisms7110510)
Supplement: Supplementary file 1 [file microorganisms-07-00510-s001.zip › microorganisms-615490-SI/Table S6.xls]

## Sheet: Upregulated
Primary_protein_ID	Description	Ratio	P value
TGME49_266060	ribosomal protein RPSA	4.02642	0.00475717
TGME49_232610	histone acetyltransferase subunit nua4 protein	6.98772	0.0299723
TGME49_241850	hypothetical protein	3.24276	0.0313564
TGME49_216650	S15 sporozoite-expressed protein	3.62729	0.00703207
TGME49_300200	histone H2AZ	5.47471	0.0476832
TGME49_256990	glycyl-tRNA synthetase	3.85336	0.0159156
TGME49_264640	bromodomain-containing protein	4.51705	0.0103432
TGME49_310720	hypothetical protein	3.0413	0.0346608
TGME49_210690	ribosomal protein RPS6	5.11634	0.0448271
TGME49_290290	ubiquitin-activating enzyme E1 family protein	3.07741	0.00103747

## Sheet: Downregulated
Primary_protein_ID	Description	Ratio	P value
TGME49_226960	phosphofructokinase PFKII	0.333408	0.0393868
TGME49_318330	histone lysine acetyltransferase MYST-A	0.418578	0.0338713
TGME49_230410	peroxiredoxin PRX3	0.340384	0.0406268
TGME49_268850	enolase 2	0.399891	0.0248218
TGME49_310010	rhoptry neck protein RON1	0.390793	0.0418319
