# Supplementary material for: Label-Free Quantitative Acetylome Analysis Reveals Toxoplasma gondii Genotype-Specific Acetylomic Signatures
Source: Microorganisms. 2019 Oct 30;7(11):510. doi: 10.3390/microorganisms7110510 (PMC6921067; doi:10.3390/microorganisms7110510)
Supplement: Supplementary file 1 [file microorganisms-07-00510-s001.zip › microorganisms-615490-SI/Table S7.xlsx]

## Sheet: Upregulated
Primary_protein_ID	Description	ratio	pvalue
TGME49_321500	RNA recognition motif-containing protein location	2.16967	0.0164239
TGME49_229670	ribosomal protein RPS23 location	3.70557	0.040868

## Sheet: Downregulated
Primary_protein_ID	Description	ratio	pvalue
TGME49_263530	chaperonin	0.40445	0.0487038
